# Supplementary material for: N6-methyladenosine (m6A) reader IGF2BP1 facilitates clear-cell renal cell carcinoma aerobic glycolysis
Source: PeerJ. 2023 Jan 18;11:e14591. doi: 10.7717/peerj.14591 (PMC9864111; doi:10.7717/peerj.14591)
Supplement: Supplemental Information 2 [file peerj-11-14591-s002.zip]

Archive with 14 entries (13 files):
- raw data/
- raw data/Fig  2G    ECAR    OE.xlsx
- raw data/Fig 2F   sh   ECAR .xlsx
- raw data/Figure  1B  .xlsx
- raw data/Figure  3C  .xlsx
- raw data/Figure 2A-1  sh  .xlsx
- raw data/Figure 2A-2 OV  .xlsx
- raw data/Figure 2D  Lactate .xlsx
- raw data/Figure 2E   ATP   .xlsx
- raw data/Figure 4A-1 RIP-qPCR.xlsx
- raw data/Figure 4A-2 RIP-qPCR    .xlsx
- raw data/Figure 4B  .xlsx
- raw data/Figure 4C   .xlsx
- raw data/Figure Glucose  Fig 2C  .xlsx
