# Supplementary material for: N6-methyladenosine (m6A) reader IGF2BP1 facilitates clear-cell renal cell carcinoma aerobic glycolysis
Source: PeerJ. 2023 Jan 18;11:e14591. doi: 10.7717/peerj.14591 (PMC9864111; doi:10.7717/peerj.14591)
Supplement: Supplemental Information 2 [file peerj-11-14591-s002.zip › raw data/Fig 2G ECAR OE.xlsx]

## Sheet: Sheet1
		vector						IGF2BP1
	Time : h				Mean	SD					Mean	SD
	6	48.5	40.5	45.6	44.8667	3.3069		53.2	44.6	59.2	52.3333	5.99185
	12	48.6	40.4	50.3	46.4333	4.32229		47.2	58.9	54.6	53.5667	4.83207
	18	46.8	35.6	45.6	42.6667	5.02085		50.6	55.6	46.8	51	3.6037
	24	99.8	91.5	103.4	98.2333	4.98286		146.3	132.3	120.7	133.1	10.4665
	30	98.6	90.3	100.7	96.5333	4.49024		128.9	136.6	117.6	127.7	7.80299
	36	97.2	93.2	98.2	96.2	2.16025		122.3	144.6	136.3	134.4	9.20254
	42	141.2	128.6	135.5	135.1	5.1517		179.8	157.6	163.5	166.967	9.38876
	48	135.5	137.8	119.5	130.933	8.13893		164.6	155.6	169.6	163.267	5.79272
	54	131.2	120.6	139.4	130.4	7.69589		167.8	179.8	153.6	167.067	10.7087
	60	55.6	53.2	41.7	50.1667	6.06648		63.6	56.4	49.6	56.5333	5.71625
	66	46.5	58.5	43.5	49.5	6.48074		52.6	48.9	54.8	52.1	2.43447
	72	45.2	57.3	49.6	50.7	5.00067		54.3	52.3	64.5	57.0333	5.34249
