# Supplementary material for: N6-methyladenosine (m6A) reader IGF2BP1 facilitates clear-cell renal cell carcinoma aerobic glycolysis
Source: PeerJ. 2023 Jan 18;11:e14591. doi: 10.7717/peerj.14591 (PMC9864111; doi:10.7717/peerj.14591)
Supplement: Supplemental Information 2 [file peerj-11-14591-s002.zip › raw data/Fig 2F sh ECAR .xlsx]

## Sheet: Sheet1
		sh-NC						sh-IGF2BP1
	Time : h				Mean	SD					Mean	SD
	6	49.5	40.2	43.6	44.4333	3.84216		40.8	37.2	33.6	37.2	2.93939
	12	52.3	45.3	45.6	47.7333	3.23144		42.3	41.5	32.2	38.6667	4.58427
	18	51.3	42.3	50.2	47.9333	4.0086		46.2	39.4	35.8	40.4667	4.31226
	24	104.3	94.3	108.6	102.4	5.99055		84.3	71.6	78.3	78.0667	5.18738
	30	106.8	89.5	93.2	96.5	7.43819		84.6	73.2	68.7	75.5	6.69179
	36	106.2	102.1	88.4	98.9	7.61096		83.3	69.5	67.2	73.3333	7.10977
	42	149.5	142.6	137.2	143.1	5.03389		98.2	99.6	89.2	95.6667	4.60821
	48	128.9	145.2	145.3	139.8	7.70757		92.6	102.3	87.5	94.1333	6.13858
	54	119.5	141.3	134.7	131.833	9.12774		101.2	89.2	88.1	92.8333	5.93315
	60	61.4	53.5	58.7	57.8667	3.27855		46.8	54.2	53.5	51.5	3.33567
	66	59.8	68.2	53.4	60.4667	6.06044		46.2	52.6	56.3	51.7	4.17213
	72	57.1	51.4	62.3	56.9333	4.45147		46.5	50.3	40.2	45.6667	4.1652
