# Supplementary material for: N6-methyladenosine (m6A) reader IGF2BP1 facilitates clear-cell renal cell carcinoma aerobic glycolysis
Source: PeerJ. 2023 Jan 18;11:e14591. doi: 10.7717/peerj.14591 (PMC9864111; doi:10.7717/peerj.14591)
Supplement: Supplemental Information 2 [file peerj-11-14591-s002.zip › raw data/Figure 1B .xlsx]

## Sheet: Sheet1
		actin			IGF2BP1					△CT				△△CT				2-△△CT
	Repeat 1	Repeat 2	Repeat 3		Repeat 1	Repeat 2	Repeat 3
HK2	18.617	18.562	18.537		22.512	22.352	22.415		3.895	3.79	3.878	3.85433	0.0406667	-0.0643333	0.0236667		0.972206	1.0456	0.983729
786-O	18.406	18.337	18.424		20.589	20.491	20.834		2.183	2.154	2.41		-1.712	-1.636	-1.468		3.27615	3.10803	2.76638
ACHN	18.422	18.375	18.368		20.968	20.797	20.736		2.546	2.422	2.368		-1.349	-1.368	-1.51		2.54735	2.58112	2.8481
