# Supplementary material for: N6-methyladenosine (m6A) reader IGF2BP1 facilitates clear-cell renal cell carcinoma aerobic glycolysis
Source: PeerJ. 2023 Jan 18;11:e14591. doi: 10.7717/peerj.14591 (PMC9864111; doi:10.7717/peerj.14591)
Supplement: Supplemental Information 2 [file peerj-11-14591-s002.zip › raw data/Figure 3C .xlsx]

## Sheet: Sheet1
		actin			LDHA					△CT				△△CT				2-△△CT
	Repeat 1	Repeat 2	Repeat 3		Repeat 1	Repeat 2	Repeat 3		Repeat 1	Repeat 2	Repeat 3		Repeat 1	Repeat 2	Repeat 3		Repeat 1	Repeat 2	Repeat 3
HK2	18.698	18.854	18.975		22.014	22.027	22.184		3.316	3.173	3.209	3.23267	0.0833333	-0.0596667	-0.0236667		0.943874	1.04222	1.01654
786-O	18.884	18.478	18.668		20.989	20.691	20.834		2.105	2.213	2.166		-1.211	-0.96	-1.043		2.31498	1.94531	2.06051
ACHN	18.795	18.639	18.926		20.998	20.797	21.164		2.203	2.158	2.238		-1.113	-1.015	-0.971		2.16295	2.0209	1.9602
