# Supplementary material for: N6-methyladenosine (m6A) reader IGF2BP1 facilitates clear-cell renal cell carcinoma aerobic glycolysis
Source: PeerJ. 2023 Jan 18;11:e14591. doi: 10.7717/peerj.14591 (PMC9864111; doi:10.7717/peerj.14591)
Supplement: Supplemental Information 2 [file peerj-11-14591-s002.zip › raw data/Figure 2A-1 sh .xlsx]

## Sheet: Sheet1
		actin				IGF2BP1 mRNA				△CT				△△CT				2-△△CT
sh-NC	18.685	18.591	18.637		21.239	21.247	21.128		2.554	2.656	2.491	2.567	-0.013	0.089	-0.076		1.00905	0.940174	1.05409
shIGF2BP1-1#	18.485	18.524	18.365		22.648	22.954	22.792		4.163	4.43	4.427		1.609	1.774	1.936		0.327826	0.292397	0.26134
shIGF2BP1-2#	18.448	18.524	18.571		21.598	22.004	21.898		3.15	3.48	3.327		0.596	0.824	0.836		0.661586	0.564874	0.560195
