# Supplementary material for: N6-methyladenosine (m6A) reader IGF2BP1 facilitates clear-cell renal cell carcinoma aerobic glycolysis
Source: PeerJ. 2023 Jan 18;11:e14591. doi: 10.7717/peerj.14591 (PMC9864111; doi:10.7717/peerj.14591)
Supplement: Supplemental Information 2 [file peerj-11-14591-s002.zip › raw data/Figure 2A-2 OV .xlsx]

## Sheet: Sheet1
		actin			IGF2BP1					△CT				△△CT				2-△△CT
vector	18.667	18.578	18.478		20.923	20.811	20.767		2.256	2.233	2.289	2.25933	-0.00333333	-0.0263333	0.0296667		1.00231	1.01842	0.979647
IGF2BP1	18.408	18.367	18.624		19.007	18.899	19.073		0.599	0.532	0.449		-1.657	-1.701	-1.84		3.1536	3.25126	3.5801
