# Supplementary material for: N6-methyladenosine (m6A) reader IGF2BP1 facilitates clear-cell renal cell carcinoma aerobic glycolysis
Source: PeerJ. 2023 Jan 18;11:e14591. doi: 10.7717/peerj.14591 (PMC9864111; doi:10.7717/peerj.14591)
Supplement: Supplemental Information 2 [file peerj-11-14591-s002.zip › raw data/Figure 2D Lactate .xlsx]

## Sheet: Sheet1
Lactate production
		nmol/million cells		Fold Change
shNC		328		1
		352		1.07317
		310		0.945122
shIGF2BP1		223		0.679878
		216		0.658537
		232		0.707317
oeNC		364		1
		387		1.06319
		331		0.909341
oeIGF2BP1		497		1.36538
		516		1.41758
		527		1.4478
