# Supplementary material for: N6-methyladenosine (m6A) reader IGF2BP1 facilitates clear-cell renal cell carcinoma aerobic glycolysis
Source: PeerJ. 2023 Jan 18;11:e14591. doi: 10.7717/peerj.14591 (PMC9864111; doi:10.7717/peerj.14591)
Supplement: Supplemental Information 2 [file peerj-11-14591-s002.zip › raw data/Figure 2E ATP .xlsx]

## Sheet: Sheet1
ATP production
		nmol/mg		Fold Change
sh-NC		15.824		1
		15.284		0.965875
		15.662		0.989762
sh-IGF2BP1		11.052		0.698433
		12.335		0.779512
		10.775		0.680928
vector		14.671		1
		13.896		0.947175
		15.228		1.03797
IGF2BP1		19.547		1.33236
		20.597		1.40393
		20.856		1.42158
