# Supplementary material for: N6-methyladenosine (m6A) reader IGF2BP1 facilitates clear-cell renal cell carcinoma aerobic glycolysis
Source: PeerJ. 2023 Jan 18;11:e14591. doi: 10.7717/peerj.14591 (PMC9864111; doi:10.7717/peerj.14591)
Supplement: Supplemental Information 2 [file peerj-11-14591-s002.zip › raw data/Figure 4A-1 RIP-qPCR.xlsx]

## Sheet: Sheet1
	RIP-qPCR
			actin			LDHA mRNA IP					△CT		Mean			△△CT				2-△△CT			* 100 %
	Input	18.413	18.257	18.269		20.428	20.276	20.254		2.015	2.019	1.985	2.00633		0.00866667	0.0126667	-0.0213333		0.994011	0.991259	1.0149		99.4011	99.1259	101.49
	IgG	18.496	18.474	18.435		25.856	25.676	25.798		7.36	7.202	7.363			5.345	5.183	5.378		0.0246034	0.0275272	0.024047		2.46034	2.75272	2.4047
	anti-IGF2BP1	18.477	18.423	18.635		22.825	22.463	22.834		4.348	4.04	4.199			2.333	2.021	2.214		0.198471	0.246387	0.215536		19.8471	24.6387	21.5536
