# Supplementary material for: N6-methyladenosine (m6A) reader IGF2BP1 facilitates clear-cell renal cell carcinoma aerobic glycolysis
Source: PeerJ. 2023 Jan 18;11:e14591. doi: 10.7717/peerj.14591 (PMC9864111; doi:10.7717/peerj.14591)
Supplement: Supplemental Information 2 [file peerj-11-14591-s002.zip › raw data/Figure 4A-2 RIP-qPCR .xlsx]

## Sheet: Sheet1
	RIP-qPCR
			actin			LDHA mRNA IP					△CT		Mean			△△CT				2-△△CT			* 100 %
	Input	18.574	18.452	18.624		20.789	20.872	20.751		2.215	2.42	2.127	2.254		-0.039	0.166	-0.127		1.0274	0.89131	1.09202		102.74	89.131	109.202
	IgG	18.636	18.557	18.687		25.822	26.051	26.114		7.186	7.494	7.427			4.971	5.074	5.3		0.0318845	0.0296875	0.0253829		3.18845	2.96875	2.53829
	anti-IGF2BP1	18.434	18.574	18.745		22.352	22.835	22.805		3.918	4.261	4.06			1.703	1.841	1.933		0.307147	0.279128	0.261884		30.7147	27.9128	26.1884
