# Supplementary material for: N6-methyladenosine (m6A) reader IGF2BP1 facilitates clear-cell renal cell carcinoma aerobic glycolysis
Source: PeerJ. 2023 Jan 18;11:e14591. doi: 10.7717/peerj.14591 (PMC9864111; doi:10.7717/peerj.14591)
Supplement: Supplemental Information 2 [file peerj-11-14591-s002.zip › raw data/Figure 4C .xlsx]

## Sheet: Sheet1
	t 1/2
			sh-NC				sh-IGF2BP1
		time (hours)	4.79	4.68	4.92		3.56	3.87	4.03
			vector				IGF2BP1
		time (hours)	4.16	4.08	4.21		5.74	5.64	5.51
