# Supplementary material for: N6-methyladenosine (m6A) reader IGF2BP1 facilitates clear-cell renal cell carcinoma aerobic glycolysis
Source: PeerJ. 2023 Jan 18;11:e14591. doi: 10.7717/peerj.14591 (PMC9864111; doi:10.7717/peerj.14591)
Supplement: Supplemental Information 2 [file peerj-11-14591-s002.zip › raw data/Figure Glucose Fig 2C .xlsx]

## Sheet: Sheet1
μM
		2-DG6P					Reative ratio
	repeat-1	repeat-2	repeat-3				1	2	3
shNC	7.189	8.254	7.874		7.77233		0.924947	1.06197	1.01308
shIGF2BP1	4.612	4.025	4.387				0.593387	0.517863	0.564438
		2-DG6P					Reative ratio
	repeat-1	repeat-2	repeat-3		Mean		1	2	3
oeNC	7.389	7.857	7.989		7.745		0.954035	1.01446	1.0315
oeIGF2BP1	11.264	11.785	10.822				1.45436	1.52163	1.39729
