# Supplementary material for: N6-methyladenosine (m6A) reader IGF2BP1 facilitates clear-cell renal cell carcinoma aerobic glycolysis
Source: PeerJ. 2023 Jan 18;11:e14591. doi: 10.7717/peerj.14591 (PMC9864111; doi:10.7717/peerj.14591)
Supplement: Supplemental Information 3 [file peerj-11-14591-s003.zip]

Archive with 12 entries (11 files):
- uncropped blot/
- uncropped blot/Fig 2-1 .TIF
- uncropped blot/Fig 2-1 .jpg
- uncropped blot/Fig 2-2    .jpg
- uncropped blot/Fig 2-2.Tif
- uncropped blot/Human_m6A_GSM2203056_motif1.logoxy.pdf
- uncropped blot/Human_m6A_GSM2203056_motif1.rvlogoxy.pdf
- uncropped blot/IGF2BP1_boxplot_M0hEN.pdf
- uncropped blot/IGF2BP1_survival_gM9qP.pdf
- uncropped blot/LDHA_IGF2BP1_correlation_EYKIy.pdf
- uncropped blot/LDHA_boxplot_z2Mak.pdf
- uncropped blot/km_220729_124241_853100_62e3d5c1d049d_IGF2BP1.pdf
